# Supplementary material for: Large Language Models in Action: Supporting Clinical Evaluation in an Infectious Disease Unit
Source: Healthcare (Basel). 2025 Apr 11;13(8):879. doi: 10.3390/healthcare13080879 (PMC12027404; doi:10.3390/healthcare13080879)
Supplement: Supplementary file 1 [file healthcare-13-00879-s001.zip]

Archive with 1 entries (1 files):
- healthcare-3504559-supplementary.pdf
